# Supplementary material for: The Spo13/Meikin pathway confines the onset of gamete differentiation to meiosis II in yeast
Source: EMBO J. 2022 Jan 13;41(4):e109446. doi: 10.15252/embj.2021109446 (PMC8844990; doi:10.15252/embj.2021109446)
Supplement: Supplementary file 3 — Source Data for Expanded View/Appendix [file EMBJ-41-e109446-s003.zip]

Archive with 13 entries (10 files):
- Source Data for Expanded View and Appendix/
- Source Data for Expanded View and Appendix/EMBOJ-2021-109446_SourceDataForFigureEV3B.jpg
- __MACOSX/
- __MACOSX/Source Data for Expanded View and Appendix/
- __MACOSX/Source Data for Expanded View and Appendix/._EMBOJ-2021-109446_SourceDataForFigureEV3B.jpg
- Source Data for Expanded View and Appendix/EMBOJ-2021-109446_SourceDataForFigureEV5B.jpg
- __MACOSX/Source Data for Expanded View and Appendix/._EMBOJ-2021-109446_SourceDataForFigureEV5B.jpg
- Source Data for Expanded View and Appendix/EMBOJ-2021-109446_SourceDataForFigureEV2.jpg
- __MACOSX/Source Data for Expanded View and Appendix/._EMBOJ-2021-109446_SourceDataForFigureEV2.jpg
- Source Data for Expanded View and Appendix/EMBOJ-2021-109446_SourceDataForFigureEV1C.jpg
- __MACOSX/Source Data for Expanded View and Appendix/._EMBOJ-2021-109446_SourceDataForFigureEV1C.jpg
- Source Data for Expanded View and Appendix/EMBOJ-2021-109446_SourceDataForFigureS2.jpg
- __MACOSX/Source Data for Expanded View and Appendix/._EMBOJ-2021-109446_SourceDataForFigureS2.jpg
