# Supplementary material for: The Spo13/Meikin pathway confines the onset of gamete differentiation to meiosis II in yeast
Source: EMBO J. 2022 Jan 13;41(4):e109446. doi: 10.15252/embj.2021109446 (PMC8844990; doi:10.15252/embj.2021109446)
Supplement: Supplementary file 4 — Source Data for Figure 5 [file EMBJ-41-e109446-s006.zip]

Archive with 8 entries (8 files):
- EMBOJ-2021-109446R-Source_data_for_Fig_5E-sd.jpg
- __MACOSX/._EMBOJ-2021-109446R-Source_data_for_Fig_5E-sd.jpg
- EMBOJ-2021-109446R-Source_data_for_Fig_5D-sd.jpg
- __MACOSX/._EMBOJ-2021-109446R-Source_data_for_Fig_5D-sd.jpg
- EMBOJ-2021-109446R-Source_data_for_Fig_5C-sd.jpg
- __MACOSX/._EMBOJ-2021-109446R-Source_data_for_Fig_5C-sd.jpg
- EMBOJ-2021-109446R-Source_data_for_Fig_5B-sd.jpg
- __MACOSX/._EMBOJ-2021-109446R-Source_data_for_Fig_5B-sd.jpg
